# Supplementary material for: A Novel Strategy to Enhance the Photostability of InP/ZnSe/ZnS Quantum Dots with Zr Doping
Source: Nanomaterials (Basel). 2022 Nov 17;12(22):4044. doi: 10.3390/nano12224044 (PMC9698936; doi:10.3390/nano12224044)
Supplement: Supplementary file 1 [file nanomaterials-12-04044-s001.zip]

Archive with 1 entries (1 files):
- nanomaterials-2009220-supplementary.pdf
